# Supplementary material for: Extracellular Vesicle-Packaged miR-195-5p Sensitizes Melanoma to Targeted Therapy with Kinase Inhibitors
Source: Cells. 2023 May 5;12(9):1317. doi: 10.3390/cells12091317 (PMC10177607; doi:10.3390/cells12091317)
Supplement: Supplementary file 1 [file cells-12-01317-s001.zip]

Archive with 1 entries (1 files):
- cells-2329821-supplementary.pdf
